# Supplementary material for: Filtering duplicate reads from 454 pyrosequencing data
Source: Bioinformatics. 2013 Feb 1;29(7):830–6. doi: 10.1093/bioinformatics/btt047 (PMC3605598; doi:10.1093/bioinformatics/btt047)
Supplement: Supplementary Data [file supp_btt047_Supplementary_file.xls]

## Sheet: Sheet1
Distance	JATAC 0.02	JATAC 0.03	JATAC 0.04	JATAC 0.05	JATAC 0.06
N50	111531	111531	111531	126844	126844
Number of contigs:	174	171	171	169	173
Number of locally collinear blocks (LCBs):	4	1	1	1	3
Number of gaps in reference:	175	178	180	174	183
Number of gaps in assembly:	258	230	63	230	232
Percent bases missed:	5.2692%	5.3004%	5.3953%	5.2382%	5.1865%
Percent bases extra:	0.011 %	0.0112%	0.0232%	0.0211%	0.1146%
Identity	cd-hit-454 99%	cd-hit-454 98%	cd-hit-454 97%	cd-hit-454 96%
N50	111531	126844	121622	126844
Number of contigs:	184	178	179	178
Number of locally collinear blocks (LCBs):	1	1	1	1
Number of gaps in reference:	172	190	197	185
Number of gaps in assembly:	246	226	222	214
Percent bases missed:	5.3818%	5.171 %	5.3248%	5.2398%
Percent bases extra:	0.0222%	0.0222%	0.0227%	0.0128%
	Newbler default	Newbler -ud
N50	106415	106414
Number of contigs:	179	181
Number of locally collinear blocks (LCBs):	4	3
Number of gaps in reference:	172	167
Number of gaps in assembly:	241	255
Percent bases missed:	5.4237%	5.0269%
Percent bases extra:	0.0308%	0.02%
Newbler (v 2.5) was run with default settings and with the -ud option, disabling a built-in duplicate-removal step, in order to assess the effect of JATAC and cd-hit-454 duplicate removal on assembly results. Only large contigs (≥500 bp) were used in the analysis. Recommended filtering parameters are shown in bold.
